# Supplementary material for: Does Nose Work Training Affect Dog Executive Function and Physical Fitness in Humans and Dogs?
Source: Animals (Basel). 2026 Feb 1;16(3):453. doi: 10.3390/ani16030453 (PMC12896905; doi:10.3390/ani16030453)
Supplement: Supplementary file 1 [file animals-16-00453-s001.zip]

Archive with 1 entries (1 files):
- animals-4050971-supplementary.pdf
